# Supplementary material for: Clinical Impact of Pancreatic Metastases from Renal Cell Carcinoma: A Multicenter Retrospective Analysis
Source: PLoS One. 2016 Apr 11;11(4):e0151662. doi: 10.1371/journal.pone.0151662 (PMC4827845; doi:10.1371/journal.pone.0151662)
Supplement: S1 Table — (XLS) [file pone.0151662.s001.xls]

## Sheet: OS_PM
months	CENSOR	SURVIVAL
0		1
0	0	0.99635
1	0	0.989051
1	1	0.989051
2	0	0.981725
2	1	0.981725
3	0	0.974371
3	1	0.974371
3	1	0.974371
3	1	0.974371
4	0	0.963214
4	1	0.963214
5	0	0.948281
5	1	0.948281
6	0	0.944532
6	1	0.944532
6	1	0.944532
7	0	0.940754
8	0	0.92942
9	0	0.925642
9	1	0.925642
10	0	0.90288
10	1	0.90288
11	0	0.89907
12	0	0.887642
12	1	0.887642
12	1	0.887642
13	0	0.883799
13	1	0.883799
13	1	0.883799
13	1	0.883799
13	1	0.883799
14	0	0.879888
14	1	0.879888
14	1	0.879888
15	0	0.871997
15	1	0.871997
16	0	0.86407
16	1	0.86407
16	1	0.86407
16	1	0.86407
16	1	0.86407
16	1	0.86407
17	0	0.855956
17	1	0.855956
17	1	0.855956
17	1	0.855956
18	0	0.851841
18	1	0.851841
19	0	0.835301
20	0	0.831166
20	1	0.831166
20	1	0.831166
20	1	0.831166
20	1	0.831166
20	1	0.831166
21	0	0.826925
21	1	0.826925
22	1	0.826925
22	1	0.826925
23	1	0.826925
23	1	0.826925
23	1	0.826925
23	1	0.826925
24	0	0.818128
24	1	0.818128
25	0	0.809283
25	1	0.809283
25	1	0.809283
25	1	0.809283
25	1	0.809283
26	0	0.804762
26	1	0.804762
26	1	0.804762
27	0	0.80019
27	1	0.80019
27	1	0.80019
27	1	0.80019
28	0	0.795537
28	1	0.795537
28	1	0.795537
29	0	0.781415
29	1	0.781415
29	1	0.781415
29	1	0.781415
29	1	0.781415
30	0	0.776592
30	1	0.776592
30	1	0.776592
31	0	0.771708
31	1	0.771708
31	1	0.771708
32	0	0.766761
32	1	0.766761
32	1	0.766761
33	1	0.766761
33	1	0.766761
34	0	0.761683
34	1	0.761683
34	1	0.761683
35	0	0.746243
36	0	0.741097
36	1	0.741097
36	1	0.741097
36	1	0.741097
37	0	0.720073
37	1	0.720073
38	0	0.714778
38	1	0.714778
38	1	0.714778
39	0	0.70403
39	1	0.70403
39	1	0.70403
39	1	0.70403
40	1	0.70403
40	1	0.70403
40	1	0.70403
41	0	0.692765
41	1	0.692765
41	1	0.692765
42	0	0.68704
42	1	0.68704
42	1	0.68704
43	0	0.675395
43	1	0.675395
44	0	0.669522
45	0	0.663649
45	1	0.663649
45	1	0.663649
45	1	0.663649
46	0	0.657616
48	0	0.651583
48	1	0.651583
49	0	0.645493
50	0	0.633314
50	1	0.633314
50	1	0.633314
50	1	0.633314
51	1	0.633314
52	0	0.626981
53	1	0.626981
54	1	0.626981
54	1	0.626981
56	0	0.613919
57	0	0.600857
57	1	0.600857
59	0	0.581048
60	1	0.581048
60	1	0.581048
61	0	0.567535
61	1	0.567535
61	1	0.567535
61	1	0.567535
62	0	0.560529
62	1	0.560529
64	0	0.546338
64	1	0.546338
65	0	0.53915
67	0	0.531961
67	1	0.531961
68	0	0.517387
68	1	0.517387
69	0	0.509995
69	1	0.509995
69	1	0.509995
70	1	0.509995
71	1	0.509995
72	0	0.502149
72	1	0.502149
73	0	0.486208
73	1	0.486208
74	1	0.486208
74	1	0.486208
75	1	0.486208
75	1	0.486208
76	1	0.486208
76	1	0.486208
76	1	0.486208
76	1	0.486208
78	0	0.476858
81	0	0.458158
82	0	0.448807
83	1	0.448807
84	0	0.429709
84	1	0.429709
86	0	0.419943
86	1	0.419943
86	1	0.419943
88	1	0.419943
88	1	0.419943
89	0	0.398408
90	0	0.38764
91	1	0.38764
91	1	0.38764
94	0	0.376239
97	0	0.364837
98	1	0.364837
99	0	0.353069
99	1	0.353069
100	0	0.340894
100	1	0.340894
100	1	0.340894
102	1	0.340894
104	1	0.340894
105	1	0.340894
106	0	0.326072
107	0	0.311251
107	1	0.311251
107	1	0.311251
109	0	0.294869
111	1	0.294869
113	0	0.277524
114	0	0.260179
120	1	0.260179
121	1	0.260179
123	0	0.240165
124	1	0.240165
126	1	0.240165
128	1	0.240165
136	0	0.21348
138	1	0.21348
140	1	0.21348
141	1	0.21348
143	1	0.21348
147	1	0.21348
174	1	0.21348
177	0	0.10674
204	0	0

## Sheet: OS_MSKCC
MSKCC_Score	months	CENSOR	SURVIVAL
good	0		1
good	3	1	1
good	3	1	1
good	4	1	1
good	5	0	0.98913
good	6	1	0.98913
good	8	0	0.97814
good	9	0	0.96715
good	10	0	0.945169
good	12	0	0.934179
good	12	1	0.934179
good	13	0	0.923058
good	13	1	0.923058
good	14	1	0.923058
good	14	1	0.923058
good	15	0	0.911519
good	16	1	0.911519
good	16	1	0.911519
good	16	1	0.911519
good	16	1	0.911519
good	17	0	0.899366
good	17	1	0.899366
good	19	0	0.887046
good	20	1	0.887046
good	22	1	0.887046
good	23	1	0.887046
good	23	1	0.887046
good	24	1	0.887046
good	25	0	0.873806
good	25	1	0.873806
good	25	1	0.873806
good	27	1	0.873806
good	28	0	0.859936
good	29	0	0.846066
good	29	1	0.846066
good	30	0	0.831965
good	30	1	0.831965
good	31	1	0.831965
good	32	1	0.831965
good	33	1	0.831965
good	34	1	0.831965
good	35	0	0.816558
good	36	0	0.801152
good	37	0	0.770338
good	38	1	0.770338
good	39	1	0.770338
good	40	1	0.770338
good	40	1	0.770338
good	40	1	0.770338
good	42	0	0.75322
good	42	1	0.75322
good	43	0	0.735703
good	45	1	0.735703
good	45	1	0.735703
good	50	0	0.71731
good	50	1	0.71731
good	51	1	0.71731
good	52	0	0.697923
good	54	1	0.697923
good	56	0	0.677983
good	57	0	0.658042
good	57	1	0.658042
good	59	0	0.637478
good	61	1	0.637478
good	64	1	0.637478
good	70	1	0.637478
good	73	0	0.591944
good	74	1	0.591944
good	74	1	0.591944
good	75	1	0.591944
good	76	1	0.591944
good	76	1	0.591944
good	83	1	0.591944
good	86	1	0.591944
good	88	1	0.591944
good	88	1	0.591944
good	91	1	0.591944
good	99	0	0.554948
good	99	1	0.554948
good	100	1	0.554948
good	102	1	0.554948
good	106	0	0.508702
good	107	0	0.462456
good	109	0	0.416211
good	111	1	0.416211
good	114	0	0.364184
good	120	1	0.364184
good	126	1	0.364184
good	136	0	0.291348
good	141	1	0.291348
good	143	1	0.291348
good	174	1	0.291348
good	177	0	0
intermediate	0		1
intermediate	0	0	0.992308
intermediate	1	0	0.984615
intermediate	1	1	0.984615
intermediate	2	0	0.976863
intermediate	2	1	0.976863
intermediate	3	0	0.961233
intermediate	3	1	0.961233
intermediate	5	0	0.945475
intermediate	5	1	0.945475
intermediate	6	0	0.93753
intermediate	6	1	0.93753
intermediate	7	0	0.929517
intermediate	8	0	0.921503
intermediate	9	1	0.921503
intermediate	10	0	0.88917
intermediate	10	1	0.88917
intermediate	11	0	0.881013
intermediate	12	0	0.864697
intermediate	12	1	0.864697
intermediate	13	1	0.864697
intermediate	13	1	0.864697
intermediate	14	0	0.856302
intermediate	15	0	0.847907
intermediate	16	0	0.839512
intermediate	16	1	0.839512
intermediate	17	1	0.839512
intermediate	18	0	0.830946
intermediate	18	1	0.830946
intermediate	19	0	0.82229
intermediate	20	0	0.813634
intermediate	20	1	0.813634
intermediate	20	1	0.813634
intermediate	21	0	0.80479
intermediate	21	1	0.80479
intermediate	23	1	0.80479
intermediate	23	1	0.80479
intermediate	24	0	0.7865
intermediate	25	0	0.777354
intermediate	25	1	0.777354
intermediate	25	1	0.777354
intermediate	26	1	0.777354
intermediate	27	0	0.767874
intermediate	27	1	0.767874
intermediate	27	1	0.767874
intermediate	28	1	0.767874
intermediate	29	0	0.748185
intermediate	29	1	0.748185
intermediate	29	1	0.748185
intermediate	29	1	0.748185
intermediate	30	1	0.748185
intermediate	31	0	0.737794
intermediate	32	0	0.727402
intermediate	32	1	0.727402
intermediate	33	1	0.727402
intermediate	34	0	0.716705
intermediate	35	0	0.706008
intermediate	36	1	0.706008
intermediate	36	1	0.706008
intermediate	36	1	0.706008
intermediate	37	0	0.694802
intermediate	37	1	0.694802
intermediate	38	0	0.683412
intermediate	38	1	0.683412
intermediate	39	0	0.660245
intermediate	39	1	0.660245
intermediate	41	0	0.636665
intermediate	41	1	0.636665
intermediate	41	1	0.636665
intermediate	43	0	0.624421
intermediate	43	1	0.624421
intermediate	44	0	0.611933
intermediate	45	0	0.599444
intermediate	45	1	0.599444
intermediate	46	0	0.58669
intermediate	48	1	0.58669
intermediate	49	0	0.573653
intermediate	50	0	0.560615
intermediate	50	1	0.560615
intermediate	50	1	0.560615
intermediate	57	0	0.546942
intermediate	59	0	0.533268
intermediate	60	1	0.533268
intermediate	61	0	0.519235
intermediate	61	1	0.519235
intermediate	62	1	0.519235
intermediate	64	0	0.489564
intermediate	65	0	0.474729
intermediate	67	0	0.459894
intermediate	68	0	0.445058
intermediate	68	1	0.445058
intermediate	69	0	0.429712
intermediate	69	1	0.429712
intermediate	69	1	0.429712
intermediate	71	1	0.429712
intermediate	72	0	0.412523
intermediate	72	1	0.412523
intermediate	75	1	0.412523
intermediate	76	1	0.412523
intermediate	76	1	0.412523
intermediate	81	0	0.391897
intermediate	82	0	0.371271
intermediate	84	0	0.330018
intermediate	86	0	0.309392
intermediate	86	1	0.309392
intermediate	89	0	0.287293
intermediate	90	0	0.265193
intermediate	91	1	0.265193
intermediate	94	0	0.241085
intermediate	98	1	0.241085
intermediate	104	1	0.241085
intermediate	107	1	0.241085
intermediate	113	0	0.206644
intermediate	121	1
intermediate	124	1
intermediate	128	1
intermediate	138	1
intermediate	140	1
intermediate	147	1
poor	0		1
poor	1	0	0.941176
poor	2	0	0.882353
poor	4	0	0.764706
poor	8	0	0.705882
poor	17	0	0.647059
poor	19	0	0.588235
poor	20	1	0.588235
poor	26	0	0.522876
poor	28	1	0.522876
poor	37	0	0.448179
poor	54	1	0.448179
poor	56	0	0.358543
poor	59	0	0.268908
poor	61	1	0.268908
poor	81	0	0.134454
poor	97	0	0

## Sheet: OS_LT
Local_treatment	months	CENSOR	SURVIVAL
No	0		1
No	0	0	0.994949
No	1	0	0.984848
No	2	0	0.974747
No	3	0	0.964646
No	3	1	0.964646
No	3	1	0.964646
No	3	1	0.964646
No	4	0	0.949253
No	4	1	0.949253
No	5	0	0.928617
No	5	1	0.928617
No	6	0	0.923429
No	6	1	0.923429
No	7	0	0.918212
No	8	0	0.907778
No	9	0	0.902561
No	9	1	0.902561
No	10	0	0.876324
No	10	1	0.876324
No	12	0	0.860487
No	12	1	0.860487
No	12	1	0.860487
No	13	0	0.855142
No	13	1	0.855142
No	13	1	0.855142
No	13	1	0.855142
No	14	0	0.849695
No	14	1	0.849695
No	14	1	0.849695
No	15	0	0.83866
No	16	0	0.827625
No	16	1	0.827625
No	16	1	0.827625
No	16	1	0.827625
No	16	1	0.827625
No	16	1	0.827625
No	17	0	0.81621
No	17	1	0.81621
No	17	1	0.81621
No	18	0	0.810421
No	18	1	0.810421
No	19	0	0.79876
No	20	0	0.79293
No	20	1	0.79293
No	20	1	0.79293
No	20	1	0.79293
No	20	1	0.79293
No	21	1	0.79293
No	22	1	0.79293
No	22	1	0.79293
No	23	1	0.79293
No	23	1	0.79293
No	24	0	0.786686
No	24	1	0.786686
No	25	0	0.774099
No	25	1	0.774099
No	25	1	0.774099
No	26	0	0.767702
No	26	1	0.767702
No	27	0	0.76125
No	27	1	0.76125
No	27	1	0.76125
No	28	0	0.754688
No	28	1	0.754688
No	28	1	0.754688
No	29	0	0.734652
No	29	1	0.734652
No	29	1	0.734652
No	29	1	0.734652
No	29	1	0.734652
No	30	0	0.727721
No	30	1	0.727721
No	30	1	0.727721
No	31	1	0.727721
No	32	0	0.720587
No	32	1	0.720587
No	32	1	0.720587
No	33	1	0.720587
No	34	1	0.720587
No	34	1	0.720587
No	35	0	0.705575
No	36	0	0.698068
No	36	1	0.698068
No	36	1	0.698068
No	36	1	0.698068
No	37	0	0.667043
No	37	1	0.667043
No	38	0	0.659196
No	38	1	0.659196
No	39	0	0.643311
No	39	1	0.643311
No	39	1	0.643311
No	39	1	0.643311
No	40	1	0.643311
No	40	1	0.643311
No	41	1	0.643311
No	42	1	0.643311
No	42	1	0.643311
No	43	0	0.625686
No	44	0	0.616874
No	45	0	0.608061
No	45	1	0.608061
No	45	1	0.608061
No	45	1	0.608061
No	48	0	0.598848
No	48	1	0.598848
No	49	0	0.589491
No	50	0	0.570777
No	50	1	0.570777
No	51	1	0.570777
No	52	0	0.561103
No	53	1	0.561103
No	54	1	0.561103
No	54	1	0.561103
No	56	0	0.540699
No	57	0	0.520296
No	59	0	0.499892
No	60	1	0.499892
No	60	1	0.499892
No	61	0	0.489256
No	61	1	0.489256
No	61	1	0.489256
No	61	1	0.489256
No	62	0	0.477878
No	62	1	0.477878
No	64	0	0.454567
No	67	1	0.454567
No	68	0	0.442605
No	68	1	0.442605
No	69	0	0.43031
No	69	1	0.43031
No	69	1	0.43031
No	70	1	0.43031
No	71	1	0.43031
No	72	0	0.416429
No	73	0	0.402548
No	73	1	0.402548
No	74	1	0.402548
No	75	1	0.402548
No	76	1	0.402548
No	76	1	0.402548
No	81	0	0.369002
No	82	0	0.35223
No	83	1	0.35223
No	86	0	0.334618
No	86	1	0.334618
No	88	1	0.334618
No	89	0	0.295251
No	91	1	0.295251
No	91	1	0.295251
No	97	0	0.27254
No	98	1	0.27254
No	100	0	0.247763
No	104	1	0.247763
No	107	0	0.220234
No	107	1	0.220234
No	107	1	0.220234
No	109	0	0.183528
No	113	0	0.146823
No	123	0	0.110117
No	124	1	0.110117
No	136	0	0.0550585
No	147	1
Yes	0		1
Yes	1	1	1
Yes	2	1	1
Yes	6	1	1
Yes	8	0	0.986301
Yes	10	0	0.972603
Yes	11	0	0.958904
Yes	13	1	0.958904
Yes	15	1	0.958904
Yes	17	1	0.958904
Yes	19	0	0.93028
Yes	20	1	0.93028
Yes	21	0	0.915744
Yes	23	1	0.915744
Yes	23	1	0.915744
Yes	24	0	0.900732
Yes	25	1	0.900732
Yes	25	1	0.900732
Yes	26	1	0.900732
Yes	27	1	0.900732
Yes	31	0	0.884648
Yes	31	1	0.884648
Yes	33	1	0.884648
Yes	34	0	0.867956
Yes	35	0	0.851265
Yes	38	1	0.851265
Yes	40	1	0.851265
Yes	41	0	0.816519
Yes	41	1	0.816519
Yes	42	0	0.798769
Yes	43	1	0.798769
Yes	46	0	0.780615
Yes	50	1	0.780615
Yes	50	1	0.780615
Yes	57	1	0.780615
Yes	59	0	0.7511
Yes	61	0	0.741584
Yes	64	1	0.741584
Yes	65	0	0.721541
Yes	67	0	0.701499
Yes	68	0	0.681456
Yes	72	1	0.681456
Yes	73	0	0.660806
Yes	74	1	0.660806
Yes	75	1	0.660806
Yes	76	1	0.660806
Yes	76	1	0.660806
Yes	78	0	0.637205
Yes	84	0	0.590005
Yes	84	1	0.590005
Yes	86	1	0.590005
Yes	88	1	0.590005
Yes	90	0	0.563187
Yes	94	0	0.536368
Yes	99	0	0.50955
Yes	99	1	0.50955
Yes	100	1	0.50955
Yes	100	1	0.50955
Yes	102	1	0.50955
Yes	105	1	0.50955
Yes	106	0	0.473153
Yes	111	1	0.473153
Yes	114	0	0.433724
Yes	120	1	0.433724
Yes	121	1	0.433724
Yes	126	1	0.433724
Yes	128	1	0.433724
Yes	138	1	0.433724
Yes	140	1	0.433724
Yes	141	1	0.433724
Yes	143	1	0.433724
Yes	174	1	0.433724
Yes	177	0	0.216862
Yes	204	0	0

## Sheet: OS_CTRL_PM
strata	months	CENSOR	SURVIVAL
CTRL	0		1
CTRL	1	0	0.978788
CTRL	1	1	0.978788
CTRL	1	1	0.978788
CTRL	1	1	0.978788
CTRL	1	1	0.978788
CTRL	1	1	0.978788
CTRL	1	1	0.978788
CTRL	1	1	0.978788
CTRL	2	0	0.966398
CTRL	3	0	0.938521
CTRL	3	1	0.938521
CTRL	4	0	0.926091
CTRL	4	1	0.926091
CTRL	4	1	0.926091
CTRL	4	1	0.926091
CTRL	5	0	0.897837
CTRL	5	1	0.897837
CTRL	6	0	0.875785
CTRL	6	1	0.875785
CTRL	6	1	0.875785
CTRL	6	1	0.875785
CTRL	6	1	0.875785
CTRL	6	1	0.875785
CTRL	7	0	0.824457
CTRL	7	1	0.824457
CTRL	8	0	0.792251
CTRL	8	1	0.792251
CTRL	8	1	0.792251
CTRL	8	1	0.792251
CTRL	9	0	0.766169
CTRL	10	0	0.749868
CTRL	10	1	0.749868
CTRL	11	0	0.713848
CTRL	11	1	0.713848
CTRL	12	0	0.69082
CTRL	12	1	0.69082
CTRL	13	0	0.674294
CTRL	13	1	0.674294
CTRL	13	1	0.674294
CTRL	14	0	0.660941
CTRL	14	1	0.660941
CTRL	14	1	0.660941
CTRL	14	1	0.660941
CTRL	15	0	0.647383
CTRL	15	1	0.647383
CTRL	15	1	0.647383
CTRL	16	0	0.61313
CTRL	17	0	0.599429
CTRL	17	1	0.599429
CTRL	17	1	0.599429
CTRL	18	0	0.58557
CTRL	19	0	0.55785
CTRL	19	1	0.55785
CTRL	19	1	0.55785
CTRL	19	1	0.55785
CTRL	20	0	0.550789
CTRL	20	1	0.550789
CTRL	20	1	0.550789
CTRL	20	1	0.550789
CTRL	20	1	0.550789
CTRL	21	0	0.529047
CTRL	21	1	0.529047
CTRL	21	1	0.529047
CTRL	22	0	0.518025
CTRL	22	1	0.518025
CTRL	22	1	0.518025
CTRL	22	1	0.518025
CTRL	23	0	0.495503
CTRL	24	0	0.484241
CTRL	24	1	0.484241
CTRL	25	0	0.465325
CTRL	25	1	0.465325
CTRL	26	0	0.450069
CTRL	26	1	0.450069
CTRL	26	1	0.450069
CTRL	27	0	0.446189
CTRL	27	1	0.446189
CTRL	27	1	0.446189
CTRL	27	1	0.446189
CTRL	28	0	0.434237
CTRL	28	1	0.434237
CTRL	28	1	0.434237
CTRL	29	0	0.426121
CTRL	29	1	0.426121
CTRL	29	1	0.426121
CTRL	29	1	0.426121
CTRL	29	1	0.426121
CTRL	29	1	0.426121
CTRL	30	0	0.42186
CTRL	30	1	0.42186
CTRL	31	1	0.42186
CTRL	31	1	0.42186
CTRL	31	1	0.42186
CTRL	32	1	0.42186
CTRL	33	0	0.403908
CTRL	33	1	0.403908
CTRL	33	1	0.403908
CTRL	34	0	0.394728
CTRL	34	1	0.394728
CTRL	34	1	0.394728
CTRL	35	0	0.38533
CTRL	35	1	0.38533
CTRL	35	1	0.38533
CTRL	35	1	0.38533
CTRL	36	0	0.375575
CTRL	36	1	0.375575
CTRL	37	0	0.370633
CTRL	37	1	0.370633
CTRL	37	1	0.370633
CTRL	38	0	0.365556
CTRL	38	1	0.365556
CTRL	39	0	0.355259
CTRL	39	1	0.355259
CTRL	40	0	0.350034
CTRL	40	1	0.350034
CTRL	40	1	0.350034
CTRL	41	0	0.344649
CTRL	42	0	0.328494
CTRL	43	0	0.323109
CTRL	44	0	0.312338
CTRL	44	1	0.312338
CTRL	45	0	0.306859
CTRL	45	1	0.306859
CTRL	45	1	0.306859
CTRL	46	0	0.289811
CTRL	46	1	0.289811
CTRL	47	0	0.284015
CTRL	50	1	0.284015
CTRL	50	1	0.284015
CTRL	51	0	0.271929
CTRL	51	1	0.271929
CTRL	52	1	0.271929
CTRL	52	1	0.271929
CTRL	54	0	0.265455
CTRL	55	0	0.25898
CTRL	55	1	0.25898
CTRL	55	1	0.25898
CTRL	55	1	0.25898
CTRL	55	1	0.25898
CTRL	56	1	0.25898
CTRL	56	1	0.25898
CTRL	56	1	0.25898
CTRL	57	1	0.25898
CTRL	57	1	0.25898
CTRL	57	1	0.25898
CTRL	57	1	0.25898
CTRL	58	1	0.25898
CTRL	58	1	0.25898
CTRL	58	1	0.25898
CTRL	59	0	0.249019
CTRL	60	1	0.249019
CTRL	60	1	0.249019
CTRL	61	1	0.249019
CTRL	62	1	0.249019
CTRL	63	1	0.249019
CTRL	63	1	0.249019
CTRL	64	0	0.235913
CTRL	64	1	0.235913
CTRL	65	0	0.222036
CTRL	65	1	0.222036
CTRL	66	0	0.207233
CTRL	66	1	0.207233
CTRL	67	1	0.207233
CTRL	67	1	0.207233
CTRL	68	1	0.207233
CTRL	68	1	0.207233
CTRL	70	1	0.207233
CTRL	72	1	0.207233
CTRL	73	1	0.207233
CTRL	76	0	0.172694
CTRL	77	1
CTRL	78	1
CTRL	79	1
CTRL	79	1
CTRL	86	1
MET	0		1
MET	0	0	0.994536
MET	0	1	0.994536
MET	0	1	0.994536
MET	1	0	0.983485
MET	2	0	0.97796
MET	2	1	0.97796
MET	3	0	0.966847
MET	3	1	0.966847
MET	3	1	0.966847
MET	3	1	0.966847
MET	4	0	0.955539
MET	4	1	0.955539
MET	4	1	0.955539
MET	4	1	0.955539
MET	6	0	0.944026
MET	7	0	0.93827
MET	7	1	0.93827
MET	8	1	0.93827
MET	9	0	0.932442
MET	9	1	0.932442
MET	9	1	0.932442
MET	9	1	0.932442
MET	10	0	0.920564
MET	10	1	0.920564
MET	10	1	0.920564
MET	10	1	0.920564
MET	11	0	0.908451
MET	11	1	0.908451
MET	12	0	0.884063
MET	13	0	0.877966
MET	13	1	0.877966
MET	13	1	0.877966
MET	13	1	0.877966
MET	14	0	0.865513
MET	14	1	0.865513
MET	15	1	0.865513
MET	15	1	0.865513
MET	15	1	0.865513
MET	16	0	0.85269
MET	16	1	0.85269
MET	17	0	0.846231
MET	18	1	0.846231
MET	18	1	0.846231
MET	19	0	0.839671
MET	19	1	0.839671
MET	20	0	0.826448
MET	20	1	0.826448
MET	20	1	0.826448
MET	21	1	0.826448
MET	22	0	0.819673
MET	22	1	0.819673
MET	22	1	0.819673
MET	22	1	0.819673
MET	23	0	0.812727
MET	23	1	0.812727
MET	24	0	0.798714
MET	25	1	0.798714
MET	25	1	0.798714
MET	25	1	0.798714
MET	26	0	0.784323
MET	27	0	0.777128
MET	27	1	0.777128
MET	27	1	0.777128
MET	28	1	0.777128
MET	28	1	0.777128
MET	28	1	0.777128
MET	29	0	0.769583
MET	29	1	0.769583
MET	29	1	0.769583
MET	31	0	0.761887
MET	32	0	0.746495
MET	32	1	0.746495
MET	32	1	0.746495
MET	33	0	0.730779
MET	34	0	0.722922
MET	34	1	0.722922
MET	34	1	0.722922
MET	35	0	0.690792
MET	35	1	0.690792
MET	35	1	0.690792
MET	37	0	0.674344
MET	37	1	0.674344
MET	38	0	0.666019
MET	38	1	0.666019
MET	38	1	0.666019
MET	40	0	0.65748
MET	40	1	0.65748
MET	40	1	0.65748
MET	41	1	0.65748
MET	41	1	0.65748
MET	42	0	0.648474
MET	42	1	0.648474
MET	43	0	0.630207
MET	43	1	0.630207
MET	43	1	0.630207
MET	45	0	0.601989
MET	46	0	0.573771
MET	48	0	0.564364
MET	48	1	0.564364
MET	49	1	0.564364
MET	50	0	0.544904
MET	51	1	0.544904
MET	52	0	0.525089
MET	52	1	0.525089
MET	53	1	0.525089
MET	54	0	0.514793
MET	55	0	0.504497
MET	56	0	0.494201
MET	57	0	0.483905
MET	58	1	0.483905
MET	58	1	0.483905
MET	59	1	0.483905
MET	59	1	0.483905
MET	60	1	0.483905
MET	60	1	0.483905
MET	61	0	0.448498
MET	61	1	0.448498
MET	63	0	0.436376
MET	63	1	0.436376
MET	64	0	0.423908
MET	64	1	0.423908
MET	64	1	0.423908
MET	65	1	0.423908
MET	65	1	0.423908
MET	66	1	0.423908
MET	67	0	0.394673
MET	70	0	0.365438
MET	70	1	0.365438
MET	72	1	0.365438
MET	76	0	0.34955
MET	76	1	0.34955
MET	76	1	0.34955
MET	81	1	0.34955
MET	83	1	0.34955
MET	89	0	0.33013
MET	91	1	0.33013
MET	93	0	0.309497
MET	96	1	0.309497
MET	97	1	0.309497
MET	99	1	0.309497
MET	102	1	0.309497
MET	107	0	0.281361
MET	107	1	0.281361
MET	111	0	0.250099
MET	121	1	0.250099
MET	122	0	0.21437
MET	123	1	0.21437
MET	124	0	0.171496
MET	129	0	0.128622
MET	136	1
MET	143	1
MET	144	1
