# Supplementary material for: Clinical Impact of Pancreatic Metastases from Renal Cell Carcinoma: A Multicenter Retrospective Analysis
Source: PLoS One. 2016 Apr 11;11(4):e0151662. doi: 10.1371/journal.pone.0151662 (PMC4827845; doi:10.1371/journal.pone.0151662)
Supplement: S2 Table — (CSV) [file pone.0151662.s002.csv]

Patient_ID	Center	Sex	Age	ECOG_PS_before_1_st_line	Nephrectomy_YES_NO	Hystology	FUHRMAN_Grade	Heng_prognostic_score	MSKCC_Score	Synchr_metacr	PMonly_LT_NOrelapsed	Only_pancreas	Lymph_nodes_MET	Mediastinal_MET	Kidney_MET	Liver_MET	Bone_MET	Brain_MET	Adrenal_MET	Thyroid_MET	Soft_tissue_MET	Muscle_MET	Pancreatic_local_treatment_YES_N	Type_of_local_treatment	N_target_thpy	Citokines_YES_NO	Best_response_1st_line	Months_from_nefrectomy_to_PM	Months_from_nefrectomy_to_MET	OS_1st_MET	OS_PM
1	1	F	76	0	Yes	Clear cell	2	good	good	metacronous		No	1							1			No		>=2	No	PR	98	49	77	29
2	1	M	56	0	Yes	Clear cell	2	good	good	metacronous	1	Yes											Yes	radiotherapy	one	No	SD	59	59	31	31
3	1	F	62	0	Yes	Clear cell	2	good	good	metacronous		No											No		>=2	No	PR	95	95	45	45
4	1	F	63	0	Yes	Clear cell	2	good	good	metacronous		No	1				1						No		>=2	Yes	PR	176	167	84	74
5	1	F	55	0	Yes	Clear cell	2	good	good	metacronous		No											No		>=2	Yes	PR	65	59	67	61
6	1	F	67	0	Yes	Clear cell	2	intermediate	intermediate	metacronous	1	Yes											Yes	surgery	one	No		166	166	2	2
7	1	M	64	0	Yes	Clear cell	2	good	good	metacronous		No											Yes	surgery	one	No	PR	62	62	143	143
8	2	M	71	1	Yes	Clear cell	2	intermediate	intermediate	metacronous		Yes											No		one	Yes	SD	78	75	27	24
9	2	M	58	2	No	Clear cell	3	poor	poor	synchronous		No											No		one	No	PD			1	1
10	3	F	62	0	Yes	Clear cell	3	intermediate	intermediate	metacronous		No											No		one	No	PR	163	163	27	27
11	3	M	44	1	Yes	Clear cell	3	intermediate	intermediate	metacronous		No											No		one	Yes	PR	30	30	68	68
12	3	M	61	0	Yes	Clear cell		intermediate	intermediate	metacronous		No											No		>=2	No	SD	163	163	39	39
13	3	M	52	0	Yes	Clear cell	3	good	good	metacronous		No								1			No		>=2	Yes	SD	17	14	109	107
14	3	M	68	0	Yes	Clear cell		intermediate	intermediate	synchronous		No					1						No		>=2	Yes	PR	76	0	107	32
15	3	F	72	0	Yes	Clear cell	3	good	good	metacronous		No	1										No		one	Yes	PR	95	95	37	37
16	3	M	62	1	Yes	Clear cell	1	good	good	metacronous		No					1						No		one	No	PR	89	89	14	14
17	3	F	65	1	No	Clear cell		intermediate	intermediate	synchronous		No								1			No		one	No	PR			53	50
18	3	M	67	1	Yes	Clear cell	2	good	good	metacronous		No	1										No		one	Yes	SD	99	99	15	15
19	3	M	74	1	Yes	Clear cell	1	intermediate	intermediate	synchronous		No											No		one	No	SD	1	1	147	147
20	3	M	54	0	Yes	Clear cell	2	good	intermediate	synchronous		No					1						No		one	No	SD	0	0	29	29
21	3	M	59	0	Yes	Clear cell		good	good	metacronous		No											No		one	No	PR	172	130	84	42
22	3	M	57	2	No	Clear cell		poor	poor	synchronous		No											No		one	Yes	PD			4	4
23	3	M	70	1	Yes	Clear cell				metacronous		No											No		one	Yes	SD	278	252	86	60
24	3	M	69	1	Yes	Clear cell	2	poor	poor	metacronous		No											No		one	No	PD	77	77	4	4
25	3	M	74	1	Yes	Clear cell	2	intermediate	intermediate	synchronous		No	1										No		one	No	PR	13	1	17	5
26	3	M	61	0	Yes	Clear cell	2	good	good	metacronous		No	1										No		one	Yes	SD	38	38	16	16
27	3	M	66		Yes	Clear cell				metacronous		No								1			No		one	Yes	SD	61	58	126	123
28	3	F	71	2	Yes	Clear cell		intermediate	intermediate	metacronous		No											No		one	No	PD	306	306	10	10
29	3	M	59	0	Yes	Clear cell	4	intermediate	intermediate	synchronous		No	1										No		one	No	SD	2	2	5	5
30	4	M	52	0	No	Clear cell	2	intermediate	intermediate	synchronous		No											No		>=2	Yes	PD			12	12
31	4	M	67	0	Yes	Clear cell	2	intermediate	intermediate	synchronous		No					1						No		>=2	Yes	SD	17	2	87	72
32	4	F	56	0	Yes	Clear cell	2	good	good	metacronous		No											Yes	surgery	one	No	PR	252	252	64	64
33	4	M	71	0	Yes	Clear cell	2	good	good	metacronous		No											No		>=2	No	PR	92	68	38	13
34	4	F	57	1	No	Clear cell		intermediate	intermediate	synchronous		No											No		one	No	PD			7	7
35	4	F	64	1	Yes	Clear cell	2	intermediate	intermediate	metacronous		No					1						No		>=2	No	SD	292	292	43	43
36	4	F	42	1	Yes	Clear cell	2	intermediate	intermediate	synchronous		No					1						No		one	No	PR	0	0	45	45
37	4	F	82	1	Yes	Clear cell	2	good	good	synchronous		No											No		one	No	SD	0	0	4	4
38	4	M	53	0	Yes	Clear cell	2	intermediate	intermediate	synchronous		No											Yes	surgery	>=2	Yes	SD	0	0	140	140
39	4	M	49	0	Yes	Clear cell	2	intermediate	intermediate	metacronous		No	1										No		one	No	SD	29	10	37	18
40	4	M	74	0	Yes	Clear cell	2	good	good	metacronous		No					1						Yes	surgery	one	No		93	93	111	111
41	4	F	73	0	Yes	Non- clear cell	3	intermediate	intermediate	metacronous		No											No		>=2	Yes	SD	186	186	81	81
42	4	M	60	0	Yes	Clear cell		good	good	metacronous		Yes											Yes	surgery	>=2	Yes	SD	166	166	99	99
43	4	M	73	0	Yes	Clear cell	2	good	good	metacronous		No	1										No		>=2	Yes	SD	100	77	48	25
44	4	F	51	0	Yes	Clear cell	2	intermediate	intermediate	synchronous		No											No		one	No	PR	0	0	16	16
45	4	M	79	1	Yes	Clear cell	2	intermediate	intermediate	metacronous		No	1										No		>=2	No	PR	188	188	16	16
46	4	M	66	0	Yes	Clear cell	2	intermediate	intermediate	metacronous		No	1										No		one	Yes	SD	8	8	82	82
47	4	M	65	0	Yes	Clear cell	2	intermediate	intermediate	metacronous		No					1						Yes	surgery	>=2	No	SD	220	220	121	121
48	4	M	52	0	Yes	Clear cell	2	good	good	metacronous		No	1										No		one	Yes	CR	86	75	82	70
49	5	M	70	1	Yes	Clear cell	3	good	intermediate	metacronous		No	1										No		>=2	No	PR	46	46	20	20
50	5	F	74	0	Yes	Clear cell	2	intermediate	intermediate	synchronous		No											No		>=2	No	PR	0	0	38	38
51	5	F	72	0	Yes	Non- clear cell	3	intermediate	intermediate	metacronous		No	1										No		one	No	SD	11	11	23	23
52	5	M	68	0	Yes	Clear cell	2	good	good	metacronous		No	1										No		>=2	Yes	SD	60	60	56	56
53	5	M	37	0	Yes	Clear cell	1	intermediate	intermediate	metacronous		No					1						No		>=2	No	PD	55	55	71	71
54	5	M	61	0	Yes	Clear cell	2	good	good	metacronous		No											No		>=2	No	PR	151	134	52	35
55	5	F	70	0	Yes	Clear cell	2	good	intermediate	metacronous		No	1										Yes	surgery	one	Yes	SD	87	87	41	41
56	5	F	75	0	Yes	Clear cell	2	intermediate	intermediate	metacronous		No											Yes	surgery	>=2	Yes	SD	17	17	75	75
57	5	M	71	0	Yes	Clear cell	2	intermediate	intermediate	synchronous		Yes											Yes	surgery	zero	Yes	SD	0	0	34	34
58	5	F	62	0	Yes	Clear cell	2	good	good	metacronous	1	Yes											Yes	surgery		No		18	18	42	42
59	5	M	80	1	Yes	Clear cell		good	good	metacronous		Yes											Yes	surgery	zero	No		21	21	8	8
60	5	M	54	0	Yes	Clear cell	2	good	good	metacronous	1	Yes											Yes	surgery		No		122	122	99	99
61	5	F	64	0	Yes	Clear cell		good	good	metacronous		No											Yes	surgery	zero	No		35	28	48	40
62	5	M	64	0	Yes	Clear cell	2	intermediate	intermediate	synchronous		Yes											Yes	surgery	one	Yes		0	0	41	41
63	5	M	68	1	Yes	Non- clear cell		good	good	metacronous		Yes											Yes	surgery	zero	No		33	33	10	10
64	5	F	61	0	Yes	Clear cell		good	good	metacronous		Yes											Yes	surgery	one	Yes		50	50	23	23
65	6	M	75	1	Yes	Clear cell	3	intermediate	intermediate	synchronous		No	1										Yes	surgery	one	No	PR	53	3	69	19
66	6	M	52	0	No	Non- clear cell	4	poor	poor	synchronous		No					1						No		one	No	NA			2	2
67	6	M	61	1	Yes	Clear cell	2	intermediate	good	metacronous		No	1										Yes	surgery	one	No	PR	152	103	163	114
68	6	F	70	1	No	Clear cell	3	intermediate	intermediate	synchronous		No											No		>=2	No	PR			12	12
69	6	F	48	1	Yes	Clear cell	3	intermediate	intermediate	metacronous		No											No		>=2	No	PR	12	12	59	59
70	6	M	62	1	Yes	Clear cell	3	intermediate	intermediate	metacronous		No											Yes	radiotherapy	>=2	Yes	SD	161	161	50	50
71	6	M	67	2	Yes	Clear cell	1	good	good	metacronous		No											No		one	No	NA	20	17	28	25
72	6	M	46	1	Yes	Clear cell	3	intermediate	intermediate	synchronous		No											No		zero	Yes	PR	29	0	32	3
73	6	F	54	1	No	Clear cell	2	intermediate	intermediate	synchronous		No					1						No		one	No	PR			5	5
74	6	M	67	1	Yes	Clear cell		intermediate	intermediate	metacronous		No	1										No		zero	Yes	PD	97	97	50	50
75	6	M	56		Yes	Clear cell	2			metacronous		Yes											No					81	57	67	42
76	6	F	56		Yes	Non- clear cell	3			metacronous		No					1						No		zero	Yes	NA	60	17	91	48
77	6	M	38	1	Yes	Clear cell	3	intermediate	intermediate	metacronous		No											No		>=2	No	NA	121	13	117	10
78	6	M	63	1	Yes	Clear cell	2	intermediate	good	metacronous		No											Yes	surgery	>=2	No	PR	93	24	143	74
79	6	M	53		Yes	Clear cell	3			metacronous													Yes	surgery				70	63	91	84
80	6	M	34	1	Yes	Clear cell	3	intermediate	intermediate	synchronous		No	1				1						No		>=2	No	SD	30	1	35	6
81	6	F	51	1	Yes	Clear cell	3	intermediate	intermediate	metacronous		No											No		one	Yes	SD	158	94	151	86
82	6	F	58	1	Yes	Clear cell	3	intermediate	intermediate	synchronous		No					1						No		>=2	No	PR	0	0	15	15
83	6	M	54	1	Yes	Clear cell	3	intermediate	intermediate	synchronous		No											Yes	surgery	one	Yes	CR	0	0	128	128
84	6	M	61	2	Yes	Clear cell	3	intermediate	intermediate	synchronous		No											No		>=2	No	SD	0	0	60	60
85	6	M	51	2	Yes	Clear cell	3	good	good	metacronous		No					1						Yes	surgery	one	No	SD	79	29	88	38
86	6	M	67	1	Yes	Clear cell	3	good	good	synchronous		No											No		one	Yes	SD	6	6	57	57
87	6	M	73	1	Yes	Clear cell	4	intermediate	intermediate	synchronous		No											No		one	No	SD	0	0	20	20
88	6	F	40	1	Yes	Clear cell	2	intermediate	intermediate	metacronous		No											Yes	surgery	>=2	Yes	CR	144	10	201	67
89	6	M	51	1	Yes	Clear cell	2	good	good	synchronous		No											No		>=2	No	SD	3	0	42	39
90	6	F	73	1	Yes	Clear cell	1	intermediate	intermediate	metacronous		No											No		>=2	No	SD	150	150	9	9
91	6	M	45	1	Yes	Clear cell	2	intermediate	intermediate	metacronous		No					1						Yes	surgery	>=2	Yes	SD	76	66	103	94
92	6	F	65	1	Yes	Non- clear cell	2	intermediate	intermediate	metacronous		No											No		>=2	No	PR	122	122	69	69
93	6	F	59	1	Yes	Clear cell	3	good	good	metacronous		No											Yes	surgery	one	No	SD	18	18	100	100
94	6	F	71	2	Yes	Clear cell	3	good	good	synchronous		No											No			Yes	PD	7	0	34	28
95	6	M	72	1	Yes	Clear cell	2	intermediate	intermediate	metacronous		No											No		>=2	No	PR	48	48	62	62
96	6	F	57	1	Yes	Clear cell	2	good	good	metacronous		No	1										No		>=2	Yes	PR	77	39	112	75
97	6	F	63		Yes	Clear cell	2			synchronous		No					1						No		>=2	Yes	SD	60	0	127	67
98	6	F	71	1	Yes	Clear cell	2	good	good	metacronous		No											Yes	surgery	>=2	No	SD	41	41	106	106
99	6	M	63	1	Yes	Clear cell	2	intermediate	intermediate	metacronous	1	Yes											Yes	radiotherapy	>=2	No	PR	180	180	76	76
100	6	M	67	1	Yes	Clear cell	3	intermediate	intermediate	metacronous		No											No		>=2	Yes	SD	25	7	32	14
101	6	M	76	1	Yes	Clear cell		good	good	metacronous		No											Yes	surgery	>=2	No	SD	128	128	126	126
102	6	M	57	1	Yes	Clear cell	2	intermediate	intermediate	synchronous		No											No		>=2	No	PR	41	5	59	23
103	6	M	56	1	Yes	Clear cell	2	intermediate	intermediate	metacronous		No											No		>=2	Yes	PR	98	88	114	104
104	6	F	51	1	Yes	Clear cell	3	intermediate	intermediate	metacronous		No	1										No		>=2	No	PR	58	58	69	69
105	6	M	55	1	Yes	Clear cell	2	intermediate	intermediate	metacronous		No											No		>=2	Yes	PD	127	127	64	64
106	6	F	71	1	Yes	Clear cell		good	good	metacronous		No								1			Yes	surgery	>=2	No	PR	111	111	174	174
107	6	M	46	1	Yes	Clear cell	3	intermediate	intermediate	synchronous		No											Yes	surgery	one	Yes	PR	138	0	173	35
108	6	M	49	1	Yes	Clear cell	2	intermediate	intermediate	metacronous		No											No		>=2	Yes	SD	54	35	80	61
109	6	F	68	2	Yes	Clear cell	2	good	good	metacronous		Yes											No		one	No	NA	150	66	107	22
110	6	M	70	1	Yes	Clear cell	3	good	good	synchronous		No											No		one	No	PR	61	0	115	54
111	6	M	65	1	Yes	Clear cell	3	good	good	metacronous		No											Yes	surgery	>=2	No	PR	268	268	120	120
112	6	M	54		Yes	Clear cell	2			metacronous		No											No					155	71	157	73
113	6	M	64	1	Yes	Clear cell	3	good	good	metacronous		No											No		>=2	No	SD	35	17	41	24
114	6	M	72	1	Yes	Clear cell		good	good	metacronous		No											Yes	surgery	one	No	PR	204	151	110	57
115	6	M	71	2	Yes	Clear cell	2	good	good	synchronous		No											No		one	Yes	PR	46	0	134	88
116	6	M	57		Yes	Clear cell	4			metacronous		No	1										No		>=2	Yes	PR	75	9	105	39
117	6	M	74	1	Yes	Clear cell	2	intermediate	intermediate	metacronous		Yes											No		one	No	PR	207	207	45	45
118	6	M	57	1	Yes	Clear cell	2	intermediate	intermediate	metacronous		Yes											No		one	No	SD	11	11	27	27
119	6	M	77	1	Yes	Clear cell	3	good	good	synchronous		No											No		>=2	No	PR	9	0	49	40
120	6	M	55		Yes	Clear cell	2			metacronous		No											Yes	radiosurgery	one	No	SD	36	13	43	20
121	6	F	60	1	Yes	Clear cell	2	intermediate	intermediate	metacronous		No	1										No		one	No	PR	119	119	37	37
122	6	M	52	1	Yes	Clear cell	3	intermediate	intermediate	metacronous		No											Yes	radiosurgery	zero	Yes	SD	16	16	41	41
123	6	M	69	2	Yes	Clear cell	2	good	good	synchronous		No											No		one	No	SD	5	0	78	73
124	6	M	58	1	Yes	Non- clear cell	2	good	good	metacronous		No											No		one	No	PR	168	33	170	34
125	6	F	67		Yes	Non- clear cell	2			metacronous		No											No		zero	Yes	NA	70	33	41	4
126	6	M	46	1	Yes	Non- clear cell	3	intermediate	intermediate	metacronous		No	1										Yes	surgery	>=2	No	SD	11	11	76	76
127	6	M	54	1	Yes	Clear cell	3	intermediate	intermediate	synchronous		No											No		one	No	PR	0	0	29	29
128	6	M	61		Yes	Clear cell	3			metacronous		No											No		zero	Yes	SD	101	45	72	16
129	6	M	65	1	Yes	Clear cell	3	good	good	metacronous		No											No		one	Yes	PD	142	122	63	43
130	6	M	81	1	Yes	Clear cell	3	good	good	metacronous		No											No		>=2	No	PR	103	47	115	59
131	6	F	53	2	Yes	Clear cell	2	good	good	metacronous		No	1				1						No		one	No	NA	105	47	95	37
132	6	F	65		Yes	Clear cell	2			metacronous		No											No		>=2	No	NA	209	137	103	31
133	6	M	58		No	Clear cell	1			synchronous		No					1						No		>=2	No	PR			40	22
134	6	M	61	1	Yes	Clear cell	2	intermediate	intermediate	metacronous		No					1						No		zero	Yes	NA	11	11	8	8
135	6	M	54		Yes	Clear cell	2			metacronous	1	Yes											Yes	surgery				107	107	17	17
136	6	M	50	1	Yes	Clear cell	2	good	good	metacronous		No											No		>=2	No	CR	77	11	81	16
137	6	M	39		Yes	Clear cell	3			metacronous	1	Yes											Yes	surgery				91	48	142	100
138	6	M	65	2	Yes	Clear cell	3	intermediate	intermediate	metacronous		No											No		one	No	PR	85	85	13	13
139	6	M	50	1	Yes	Clear cell	2	intermediate	intermediate	synchronous		No											Yes	surgery	>=2	Yes	NA	57	0	141	84
140	6	F	52	1	Yes	Clear cell	3	intermediate	intermediate	metacronous		No											No		>=2	Yes	PR	41	41	69	69
141	6	M	51	2	Yes	Clear cell	2	good	good	metacronous		No											Yes	surgery	one	Yes	PR	24	24	141	141
142	6	M	66		Yes	Clear cell	2			metacronous		No											Yes	surgery	one	Yes	SD	104	104	204	204
143	6	M	51	2	Yes	Clear cell	2	intermediate	intermediate	metacronous		No											Yes	surgery	>=2	Yes	CR	161	138	112	90
144	6	M	55	2	Yes	Clear cell	3	good	good	metacronous		No					1						No		>=2	No	PD	46	35	41	29
145	6	M	50	1	Yes	Clear cell	2	good	good	synchronous		No											No		>=2	No	PR	14	0	65	51
146	6	M	75		Yes	Clear cell				metacronous		No											No		one	No	PR	136	136	100	100
147	6	F	60	1	Yes	Clear cell	2	good	good	synchronous		No											Yes	surgery	>=2	No	PR	0	0	177	177
148	6	M	50		Yes	Clear cell	2			metacronous		Yes											No					59	59	13	13
149	6	M	53	1	Yes	Clear cell	3	good	good	metacronous		No											No		>=2	Yes	NA	72	19	63	10
150	6	M	49	1	Yes	Clear cell	4	good	good	synchronous		No											No		one	Yes	SD	20	0	57	36
151	6	F	37	1	Yes	Clear cell	2	intermediate	intermediate	metacronous		No											No		>=2	No	PR	59	59	49	49
152	6	F	63	1	Yes	Non- clear cell		intermediate	intermediate	metacronous		No											No		one	Yes	SD	124	15	144	36
153	6	F	57	1	Yes	Clear cell	2	good	good	metacronous		Yes											No		>=2	No	PR	80	67	47	33
154	6	M	59		Yes	Clear cell	2			synchronous		No											No		>=2	Yes	PD	43	2	130	89
155	6	M	57		Yes	Clear cell	3			metacronous	1	Yes											Yes	surgery	>=2		PD	245	228	32	15
156	7	M	68	0	Yes	Clear cell	3	intermediate	intermediate	metacronous		Yes											No		one	Yes	PD	91	91	91	91
157	7	M	72	1	Yes	Clear cell	2	good	good	metacronous		No											No		one	Yes	SD	121	121	76	76
158	7	M	59	0	Yes	Clear cell	2	intermediate	intermediate	synchronous		No											No		>=2	Yes	PD	0	0	61	61
159	7	F	72	0	Yes	Clear cell	2	good	good	metacronous		No								1			No		>=2	Yes	SD	106	46	110	50
160	7	M	64	1	Yes	Clear cell	3	intermediate	intermediate	metacronous		No											No		>=2	Yes	PR	50	9	108	68
161	7	M	61	1	Yes	Clear cell	2	intermediate	intermediate	metacronous		No								1			No		>=2	Yes	SD	20	20	86	86
162	7	F	57	1	Yes	Clear cell	3	poor	poor	synchronous		No											No		one	Yes	SD	38	0	75	37
163	7	M	70	1	Yes	Clear cell	3	intermediate	intermediate	metacronous		Yes											No		>=2	No	PR	17	17	98	98
164	7	M	60	0	Yes	Clear cell	2	intermediate	intermediate	metacronous		Yes											No		>=2	Yes	SD	80	50	67	37
165	7	M	65	0	Yes	Clear cell	3	intermediate	intermediate	metacronous		No					1						No		>=2	No	SD	202	202	32	32
166	7	F	62	1	Yes	Clear cell	2	good	good	metacronous		No								1			No		>=2	Yes	SD	44	41	43	40
167	7	F	69	1	No	Clear cell	2	intermediate	intermediate	synchronous		No	1										No		one	Yes	SD			2	0
168	7	M	45	0	Yes	Clear cell	3	intermediate	intermediate	metacronous		Yes											No		one	No	SD	16	16	36	36
169	7	M	70	0	Yes	Clear cell	2	good	good	metacronous		No								1			Yes	surgery	zero	Yes	SD	212	160	77	25
170	7	M	56	1	Yes	Clear cell	3	poor	poor	synchronous		No	1										No		>=2	No	PR			20	20
171	7	F	72	0	Yes	Clear cell	3	intermediate	intermediate	metacronous		No											No		>=2	No	PR	39	36	41	39
172	7	F	58	0	Yes	Clear cell	3	intermediate	intermediate	synchronous		No											Yes	surgery	>=2	No	PR			43	43
173	7	F	58	1	Yes	Clear cell	2	intermediate	intermediate	metacronous		No								1			No		one	No	SD	18	18	48	48
174	7	F	72	0	Yes	Clear cell	3	intermediate	intermediate	synchronous		No	1										No		one	No	PR	0	0	25	25
175	7	F	54	0	Yes	Clear cell	2	good	good	metacronous	1	Yes											Yes	surgery		No		41	32	15	6
176	7	M	48	0	Yes	Clear cell	2	good	good	metacronous	1	Yes											Yes	surgery		No		88	88	102	102
177	7	M	54	1	Yes	Clear cell	3	intermediate	intermediate	synchronous		No	1										Yes		>=2	Yes	PD	0	0	138	138
178	7	M	63	0	Yes	Clear cell	3	intermediate	intermediate	synchronous		Yes											No		one	No	PR	0	0	13	13
179	7	F	58	1	No	Clear cell	2	intermediate	intermediate	synchronous		No											No		one	No	SD			3	3
180	7	M	60	0	Yes	Clear cell	2	intermediate	intermediate	metacronous		Yes											No			No		54	54	26	26
181	7	F	64	0	Yes	Clear cell	2	good	good	metacronous		No	1										No		>=2	No	PR	239	239	30	30
182	7	F	56	0	Yes	Clear cell	2	intermediate	intermediate	metacronous	1	Yes											Yes	surgery		No		100	82	18	1
183	7	F	57	0	No	Clear cell	2	intermediate	intermediate	synchronous		No	1										No		one	No	PR			17	17
184	7	M	61	0	Yes	Clear cell	2	intermediate	intermediate	metacronous		No											No		one	No	PR	20	15	25	21
185	7	F	60	0	Yes	Clear cell	3	intermediate	intermediate	metacronous		No											No		>=2	No	PR	38	4	35	1
186	7	M	56	1	Yes	Clear cell	2	good	good	metacronous		Yes											No		one	No		55	55	91	91
187	8	M	65	0	Yes	Clear cell	2	intermediate	intermediate	metacronous		No					1						No			No		130	130	3	3
188	8	F	39	0	Yes	Clear cell	1			metacronous	1	Yes											Yes	surgery		No		120	120	26	26
189	8	F	63	0	Yes	Clear cell	1	good	good	synchronous		No					1						Yes	surgery		No		98	98	13	13
190	8	M	74	0	Yes	Clear cell	2	intermediate	intermediate	synchronous		No											No		>=2	No	CR	40	1	80	41
191	8	F	49	0	Yes	Non- clear cell		good	good	synchronous		No											No		one	No		188	188	3	3
192	8	M	61	0	Yes	Clear cell	2	good	good	synchronous		No											No		one	No	PR	0	0	14	14
193	8	F	82	0	Yes	Non- clear cell		good	good	synchronous		No											No		one	No	NA	173	173	3	3
194	8	M	57	0	Yes	Clear cell	2	good	good	metacronous		Yes											No		>=2	No	CR	31	31	76	76
195	8	F	75	0	Yes	Clear cell	2	good	good	metacronous	1	Yes											Yes	surgery	one	No	CR	168	168	50	50
196	8	F	66	0	Yes	Clear cell	3	good	good	metacronous		No	1										No			No		195	140	73	19
197	8	M	74	0	Yes	Clear cell	3	good	good	synchronous		No					1						No		>=2	No	SD	33	9	33	9
198	8	F	57	0	Yes	Clear cell		good	good	synchronous		No					1						No		>=2	No	NA	10	0	28	17
199	8	F	46	0	Yes	Clear cell		good	good	metacronous		No											Yes	surgery	>=2	Yes	NA		41	74
200	8	F	72	0	Yes	Clear cell	2	good	good	metacronous		Yes											Yes	surgery	one	Yes	NA	85	85	73	73
201	8	F	62	0	Yes	Clear cell	2	intermediate	intermediate	synchronous		No	1				1						No		>=2	No	PR	109	109	44	44
202	9	F	67	1	Yes	Clear cell	2	intermediate	intermediate	synchronous	1	Yes											Yes	surgery	one	No	PR	0	0	25	25
203	9	F	53	0	Yes	Clear cell	2	good	good	metacronous		No											No		>=2	No	SD	56	56	83	83
204	9	F	64	1	Yes	Clear cell	2	intermediate	intermediate	metacronous		No								1			No		>=2	No	SD	94	86	18	10
205	9	M	37	0	Yes	Clear cell	2	intermediate	intermediate	synchronous		No	1										No		one	No	SD	0	0	30	30
206	9	M	71	2	Yes	Clear cell	1	intermediate	intermediate	metacronous		No					1						No		>=2	No	PR	197	197	18	18
207	9	F	55	0	Yes	Clear cell	2	good	good	metacronous	1	Yes											Yes	surgery	one	No	PR	120	120	23	23
208	9	M	61	0	Yes	Clear cell	3	intermediate	intermediate	metacronous		No											No		one	No	PR	87	87	20	20
209	10	M	53	0	Yes	Clear cell	2		intermediate	metacronous		No	1				1						No		one	Yes		127	116	21	10
210	10	M	70	0	Yes	Clear cell			intermediate	metacronous		No	1										No		>=2	Yes	CR	124	96	57	29
211	10	M	67		No	Clear cell				synchronous		No	1										No		one	No	PR				53
212	10	M	60	0	Yes	Clear cell	2		intermediate	metacronous		No					1						Yes	surgery	one	No	SD	74	0	146	72
213	10	F	68	0	Yes	Clear cell				metacronous		No											No		>=2	Yes	NA	216	96	155	34
214	10	M	58	0	Yes	Clear cell	2			metacronous		No											Yes	radiotherapy	>=2	Yes	PR	112	44	88	19
215	10	M	71	2	Yes	Clear cell				metacronous		No	1										No		one	No	PD	256	256	5	5
216	10	M	59	0	Yes	Clear cell	2		poor	metacronous		Yes											Yes	surgery	>=2	No	PR	114	114	59	59
217	10	M	65		Yes	Clear cell			intermediate	metacronous													Yes	surgery				28	28	11	11
218	10	M	48		Yes	Clear cell				synchronous		No											Yes	surgery	>=2	Yes	NA			78	78
219	10	F	54	0	Yes	Non- clear cell	1			synchronous		No											No		>=2	Yes	SD	98	1	133	35
220	10	M	69	0	Yes	Clear cell	2			metacronous		No											Yes	surgery	>=2	No	PR	63	63	61	61
221	10	F	61	0	Yes	Clear cell	1			metacronous		No											Yes	radiotherapy	>=2	Yes	SD	100	96	73	68
222	10	F	65	1	Yes	Clear cell			poor	metacronous		No	1										No		>=2	Yes	SD	66	41	34	8
223	10	M	68	0	Yes	Clear cell	2			metacronous		No	1										Yes	surgery	>=2	No	NA	133	133	105	105
224	10	M	72	0	Yes	Clear cell	1			metacronous		No	1										No		>=2	Yes	CR	16	16	107	107
225	10	M	69	0	Yes	Clear cell	2			synchronous		No											No		>=2	Yes	NA	27	0	89	62
226	10	F	65		Yes	Clear cell	2		poor	metacronous		No											No					73	73	56	56
227	10	M	68	0	Yes	Clear cell	2		poor	metacronous		No	1										No		one	No	PR	125	125	61	61
228	10	F	71	0	Yes	Clear cell			poor	metacronous		No								1			No		one	No	PR	136	136	54	54
229	10	M	68	0	Yes	Clear cell	3		poor	metacronous		No											No		one	No	PR	198	198	28	28
230	10	F	76	0	Yes	Clear cell			intermediate	metacronous		No											No		one	No	PR	342	342	29	29
231	11	M	42	0	Yes	Clear cell	3	good	good	synchronous		No											No		>=2	No	SD	0	0	16	16
232	11	M	70	0	Yes	Clear cell	3		intermediate	synchronous		No											Yes	surgery	one	Yes	PD	0	0	65	65
233	11	M	43	0	Yes	Clear cell	3	intermediate	intermediate	metacronous		No											No		one	No	PD	74	73
234	11	M	76	0	Yes	Clear cell		intermediate	intermediate	metacronous		No											Yes	surgery	one	Yes		306	306	24	24
235	11	M	42	0	Yes	Clear cell	3	good	good	metacronous		No	1										Yes	surgery	>=2	Yes	PR	103	71	118	86
236	11	M	58	0	Yes	Clear cell	3		intermediate	metacronous		No											No		>=2	Yes	PR	185	94	130	38
237	11	M	51	0	Yes	Clear cell	3		intermediate	metacronous		No											No		>=2	Yes	SD	126	113	76	64
238	11	F	75	0	Yes	Clear cell	1	good	good	metacronous		No											No		>=2	No	PR	136	136	109	109
239	11	M	71	0	Yes	Clear cell	3	intermediate	intermediate	synchronous		No											Yes	surgery	one	Yes	SD	0	0	46	46
240	11	F	69	0	Yes	Clear cell	3	good	good	synchronous		No											No		>=2	No	SD	15	0	36	20
241	11	M	51	0	Yes	Clear cell	2	intermediate	intermediate	metacronous		No											No		one	Yes	SD	183	81	128	27
242	11	F	64	0	Yes	Clear cell		poor	poor	metacronous		No											No		>=2	Yes	SD	174	43	228	97
243	11	M	70	0	Yes	Clear cell			intermediate	metacronous		No											Yes	surgery	one	No	SD	137	137	31	31
244	11	M	72	0	Yes	Clear cell	3		good	synchronous		No	1										No		>=2	Yes	SD	1	0	8	5
245	11	M	70	0	Yes	Clear cell	2		intermediate	metacronous		No											No		>=2	Yes	SD	71	31	79	39
246	11	F	66	0	Yes	Clear cell			good	metacronous		No											No		>=2	No	PR	269	266	54	52
247	11	M	51	0	Yes	Clear cell	2	intermediate	intermediate	metacronous		No											No		>=2	Yes	SD	160	54	112	6
248	11	M	70	0	Yes	Clear cell	2	intermediate	intermediate	metacronous		No											No		>=2	Yes	SD	88	35	78	25
249	11	M	47	0	Yes	Clear cell	2	good	good	metacronous	1	Yes											Yes	surgery		No		23	23	88	88
250	11	M	64	0	Yes	Clear cell	3	good	good	metacronous		No											No		>=2	No	PD	64	40	36	12
251	11	F	66	0	Yes	Clear cell		good	good	metacronous		Yes											No		>=2	No	SD	135	125	146	136
252	11	M	70	0	Yes	Clear cell		intermediate	intermediate	metacronous		No	1				1						No		>=2	No	SD	98	71	134	107
253	11	M	63	0	Yes	Clear cell			intermediate	metacronous	1	Yes											Yes	surgery		No		62	62	33	33
254	11	M	55	0	Yes	Clear cell	3		good	synchronous		No											No		one	No		0	0	32	32
255	11	M	61	0	Yes	Clear cell	3	good	good	metacronous		No											No		>=2	No	SD	61	61	17	17
256	11	F	26	0	Yes	Clear cell	2	good	good	metacronous		Yes											No		one	No	PR	1	0	17	16
257	11	F	59	0	Yes	Clear cell	3	good	poor	metacronous		No	1										No		>=2	Yes	SD	80	26	71	17
258	11	F	54	0	Yes	Clear cell	3	intermediate	intermediate	metacronous		No					1						No		>=2	No	SD	6	6	36	36
259	11	F	61	0	Yes	Clear cell			intermediate	metacronous		No	1										No		>=2	No	SD	243	137	230	124
260	11	M	70	0	Yes	Clear cell	2		intermediate	metacronous		No											No		>=2	No	CR	199	163	126	89
261	11	M	71	0	Yes	Clear cell		poor	poor	metacronous		No											No		>=2	Yes	SD	89	89	81	81
262	11	M	61	0	Yes	Clear cell	4		good	metacronous		No	1										No		one	No	PR	2	2	12	12
263	11	M	67	0	Yes	Clear cell	2		intermediate	metacronous		No	1				1						No		>=2	Yes	SD	171	155	26	10
264	11	M	62	0	Yes	Clear cell	3	good	good	synchronous		No	1							1			Yes	surgery	one	No		0	0	27	27
265	11	M	55	0	Yes	Clear cell	2	good	good	metacronous		No											No		one	No	PR	11	11	45	45
266	11	F	80	0	Yes	Clear cell	2		poor	metacronous		No											No		>=2	No	PR	99	99	19	19
267	11	M	52	0	Yes	Clear cell	2	good	poor	metacronous		No	1				1						No		>=2	No	PR	125	94	57	26
268	11	F	58	0	Yes	Clear cell	3	intermediate	intermediate	metacronous		No	1										No		one	No	PD	10	4	9	2
269	11	M	79	0	Yes	Clear cell	3		intermediate	synchronous		No											Yes	surgery	>=2	No	SD	0	0	21	21
270	11	M	63	0	Yes	Clear cell	2	intermediate	intermediate	metacronous		No	1										No		>=2	No	PR	5	5	57	57
271	11	M	61	0	Yes	Clear cell	2		intermediate	metacronous		No											Yes	radiotherapy	>=2	No	SD	103	103	84	84
272	11	M	58	0	Yes	Clear cell	3	good	good	metacronous		No	1				1						No		>=2	No	PR	62	31	61	30
273	11	M	54	0	Yes	Clear cell	2		intermediate	synchronous		No	1										No		>=2	No	PR	0	0	29	29
274	11	F	51	0	Yes	Clear cell	3		intermediate	metacronous		No											No		one	No	PR	59	59	12	12
275	11	F	64	0	Yes	Clear cell	1	intermediate	intermediate	synchronous		No											No		>=2	Yes	SD			120	113
276	11	M	64	0	Yes	Clear cell	2	intermediate	intermediate	synchronous		No	1										No		>=2	No	PR	21	0	50	28
